# Supplementary material for: Elucidation of 4-Hydroxybenzoic Acid Catabolic Pathways in Pseudarthrobacter phenanthrenivorans Sphe3
Source: Int J Mol Sci. 2024 Jan 10;25(2):843. doi: 10.3390/ijms25020843 (PMC10815724; doi:10.3390/ijms25020843)
Supplement: Supplementary file 1 [file ijms-25-00843-s001.zip]

Archive with 1 entries (1 files):
- ijms-2795990-supplementary.pdf
